# Supplementary material for: Recent trends in bioartificial muscle engineering and their applications in cultured meat, biorobotic systems and biohybrid implants
Source: Commun Biol. 2022 Jul 22;5:737. doi: 10.1038/s42003-022-03593-5 (PMC9307618; doi:10.1038/s42003-022-03593-5)
Supplement: Supplementary file 1 — Proof of Permissions [file 42003_2022_3593_MOESM1_ESM.zip]

Archive with 28 entries (28 files):
- File 1 Kang 2021.png
- File 10 Zidaric 2020_RightsLink Printable License.pdf
- File 11 Ben-Arye 2020_RightsLink Printable License.pdf
- File 12 Furuhashi 2021.png
- File 13 Simsa 2019.png
- File 14 Mestre 2018_RightsLink Printable License.pdf
- File 15 Raman 2016.pdf
- File 16 Morimoto 2018_ RightsLink Printable License.pdf
- File 17 Aydin 2019.png
- File 18 Williams 2014_RightsLink Printable License.pdf
- File 19 Holley 2016_RightsLink Printable License.pdf
- File 2 Liu 2017.png
- File 20 Nawroth 2012_RightsLink Printable License.pdf
- File 21 Kriegman 2020.png
- File 22 Costantini 2017_RightsLink Printable License.pdf
- File 23 ITOP Publishing, Ltd Terms and Conditions.pdf
- File 24 Kang 2016_RightsLink Printable License.pdf
- File 25 Noor 2019.png
- File 3 Blaeser 2013.png
- File 4 Srinivasan 2021_Modifications.png
- File 4 Srinivasan 2021_RightsLink Printable License.pdf
- File 5 Lee 2019_ RightsLink Printable License.pdf
- File 6 Xie 2019.png
- File 7 Schäfer 2020.png
- File 8 MacQueen 2019.png
- File 9 Post 2014_RightsLink Printable License.pdf
- Permissions Overview COMMSBIO-21-1864B.docx
- Permissions Overview COMMSBIO-21-1864B.pdf
